# Supplementary material for: Effect of 48‐week pemafibrate on non‐alcoholic fatty liver disease with hypertriglyceridemia, as evaluated by the FibroScan‐aspartate aminotransferase score
Source: JGH Open. 2021 Aug 28;5(10):1183–9. doi: 10.1002/jgh3.12650 (PMC8485409; doi:10.1002/jgh3.12650)
Supplement: Supplementary file 1 — Table S1. Supporting information. [file JGH3-5-1183-s001.xlsx]

## Sheet: Supplemental Table 1
Supplemental Table 1. Post-hoc analysis
	All patients (n=31)						Patients who did not receive SGLT2 inhibitor (n=26)
Variables	Pre vs 12 wks	Pre vs 24 wks	Pre vs 48 wks	12wks vs 24 wks	12wks vs 48 wks	24 wks vs 48 wks	Pre vs 12 wks	Pre vs 24 wks	Pre vs 48 wks	12wks vs 24 wks	12wks vs 48 wks	24 wks vs 48 wks
Body weight	NA	NA	NA	NA	NA	NA	NA	NA	NA	NA	NA	NA
BMI	NA	NA	NA	NA	NA	NA	NA	NA	NA	NA	NA	NA
AST (U/L)	1	0.109	1	0.073	1	0.92	NA	NA	NA	NA	NA	NA
ALT (U/L)	0.21	<0.001	0.014	1	1	0.41	0.17	<0.001	0.027	0.094	1	0.46
ALP (U/L)	<0.001	<0.001	<0.001	1	0.019	0.21	0.001	<0.001	<0.001	1	0.11	0.58
γ-GTP (U/L)	<0.001	<0.001	<0.001	1	1	1	<0.001	<0.001	<0.001	1	1	1
Total bilirubin (mg/dl)	NA	NA	NA	NA	NA	NA	NA	NA	NA	NA	NA	NA
Albumin (g/dl)	0.002	<0.001	<0.001	1	1	1	0.004	<0.001	<0.001	1	1	1
ALBI score	0.003	<0.001	<0.001	1	1	1	0.011	<0.001	0.001	1	1	1
Fasting TG (mg/dL)	<0.001	<0.001	<0.001	1	1	1	<0.001	<0.001	0.001	1	1	1
LDL-C (mg/dL)	NA	NA	NA	NA	NA	NA	NA	NA	NA	NA	NA	NA
HDL-C (mg/dL)	0.055	0.016	0.57	1	1	1	0.109	0.027	0.58	1	1	1
Creatinine	NA	NA	NA	NA	NA	NA	NA	NA	NA	NA	NA	NA
eGFR	NA	NA	NA	NA	NA	NA	NA	NA	NA	NA	NA	NA
Platelet count (×104/μL)	0.004	0.002	0.19	1	1	0.8	0.002	<0.001	0.081	1	1	0.64
FIB-4	NA	NA	NA	NA	NA	NA	NA	NA	NA	NA	NA	NA
NFS	NA	NA	NA	NA	NA	NA	NA	NA	NA	NA	NA	NA
CAP (dB/m)	NA	NA	NA	NA	NA	NA	NA	NA	NA	NA	NA	NA
LSM (kPa)	NA	NA	NA	NA	NA	NA	NA	NA	NA	NA	NA	NA
FAST score	1	0.18	1	0.027	0.76	1	NA	NA	NA	NA	NA	NA
ALBI score, albumin-bilirubin score; ALP, alkaline phosphatase; ALT, alanine aminotransferase; AST, aspartate aminotransferase; BMI, body mass index; CAP, controlled attenuation parameter; eGFR, estimated glomerular filtration rate; FAST score, FibroScan-aspartate aminotransferase score; γ-GTP, γ-glutamyl transpeptidase; HDL-C, high-density lipoprotein cholesterol; LDL-C, low-density lipoprotein …
